# Supplementary material for: Are the Blueberries We Buy Good Quality? Comparative Study of Berries Purchased from Different Outlets
Source: Foods. 2023 Jul 6;12(13):2621. doi: 10.3390/foods12132621 (PMC10340143; doi:10.3390/foods12132621)
Supplement: Supplementary file 1 [file foods-12-02621-s001.zip]

Archive with 1 entries (1 files):
- foods-2458571-supplementary.pdf
